# Supplementary material for: 1,3-Phenyl­enediammonium dinitrate
Source: Acta Crystallogr Sect E Struct Rep Online. 2009 Oct 3;65(Pt 11):o2601. doi: 10.1107/S1600536809039166 (PMC2971349; doi:10.1107/S1600536809039166)
Supplement: Supplementary file 1 [file e-65-o2601-sup1.cif]

##############################################################################
###                                                                        ###
###        Electronic paper (Acta Crystallographica Section E)             ###
###                                                                        ###
##############################################################################
#                                                                            #
# This CIF contains the data in a paper accepted for publication in Acta     #
# Crystallographica Section E. It conforms to the requirements of Notes      #
# for Authors for Section E, and has been peer reviewed under the auspices   #
# of the IUCr Commission on Journals.                                        #
#                                                                            #
# Full details of the Crystallographic Information File format               #
# are given in the paper "The Crystallographic Information File (CIF):       #
# a New Standard Archive File for Crystallography" by S. R. Hall, F. H.      #
# Allen and I. D. Brown [Acta Cryst. (1991), A47, 655-685].                  #
#                                                                            #
# The current version of the core CIF dictionary is obtainable from          #
# ftp://ftp.iucr.org/pub/cif_core.dic. The current version number is 2.4.    #
#                                                                            #
# Software is freely available for graphical display of the structure(s) in  #
# this CIF.  For information consult the CIF home page http://www.iucr.org/  #
# cif/home.html                                                              #
#                                                                            #
# This file may be used for bona fide research purposes within the           #
# scientific community so long as proper attribution is given to the journal # 
# article from which it was obtained.                                        #
#                                                                            #
##############################################################################
                                             
data_global
_audit_creation_method     'form.cif (version 2.0)'
_journal_data_validation_number     ?
_journal_date_recd_electronic     2009-09-22
_journal_date_accepted     2009-09-26
_journal_name_full     'Acta Crystallographica, Section E'
_journal_year     2009
_journal_volume     65
_journal_issue     11
_journal_page_first     o2601
_journal_page_last     o2601
_journal_paper_category     QO
_journal_coeditor_code     CI2920
_publ_contact_author_name     'Dr. Md. Alamgir Hossain'
_publ_contact_author_address
;
Department of Chemistry
1325 J. R. Lynch St.
P.O. Box 17910
Jackson State University
Jackson, MS 39217-0510  USA
;
_publ_contact_author_email     alamgir@chem.jsums.edu
_publ_contact_author_fax     '601 979 3674'
_publ_contact_author_phone     '601 979 3748'
_publ_section_title
;
1,3-Phenylenediammonium dinitrate
;
loop_
    _publ_author_name
    _publ_author_address
    'Portis, Bobby'
;
Department of Chemistry and Biochemistry
1400 J. R. Lynch St
PO Box 17910
Jackson State University
Jackson, MS 39217-0510, USA
;
    'Dey, Kalpana R.  '
;
Department of Chemistry and Biochemistry
1400 J. R. Lynch St
PO Box 17910
Jackson State University
Jackson, MS 39217-0510, USA
;
    'Saeed, Musabbir A.'
;
Department of Chemistry and Biochemistry
1400 J. R. Lynch St
PO Box 17910
Jackson State University
Jackson, MS 39217-0510, USA
;
    'Powell, Douglas R.'
;
Department of Chemistry and Biochemistry
University of Oklahoma
620 Parrington Oval, Room 208
Norman, OK 73019-3051, USA
;
    'Hossain, Md. Alamgir'
;
Department of Chemistry and Biochemistry
1400 J. R. Lynch St
PO Box 17910
Jackson State University
Jackson, MS 39217-0510, USA
;
data_I
_audit_creation_method     SHELXL-97
_chemical_name_systematic
;
1,3-Phenylenediammonium dinitrate
;
_chemical_name_common     ?
_chemical_formula_moiety     'C6 H10 N2 2+, 2(N O3 -)'
_chemical_formula_sum     'C6 H10 N4 O6'
_chemical_formula_iupac     'C6 H10 N2 2+, 2N O3 -'
_chemical_formula_weight     234.18
_chemical_melting_point     ?
_symmetry_cell_setting     Monoclinic
_symmetry_space_group_name_H-M     'C 2/c'
_symmetry_space_group_name_Hall     '-C 2yc'
loop_
    _symmetry_equiv_pos_as_xyz
    'x, y, z'
    '-x, y, -z+1/2'
    'x+1/2, y+1/2, z'
    '-x+1/2, y+1/2, -z+1/2'
    '-x, -y, -z'
    'x, -y, z-1/2'
    '-x+1/2, -y+1/2, -z'
    'x+1/2, -y+1/2, z-1/2'
_cell_length_a     16.2548(12)
_cell_length_b     9.6212(8)
_cell_length_c     7.1070(6)
_cell_angle_alpha     90.00
_cell_angle_beta     115.506(6)
_cell_angle_gamma     90.00
_cell_volume     1003.14(14)
_cell_formula_units_Z     4
_cell_measurement_reflns_used     3468
_cell_measurement_theta_min     5.5
_cell_measurement_theta_max     69.5
_cell_measurement_temperature     100(2)
_exptl_crystal_description     Block
_exptl_crystal_colour     colorless
_exptl_crystal_size_max     0.53
_exptl_crystal_size_mid     0.50
_exptl_crystal_size_min     0.24
_exptl_crystal_density_diffrn     1.551
_exptl_crystal_density_meas     ?
_exptl_crystal_density_method     'not measured'
_exptl_crystal_F_000     488
_exptl_absorpt_coefficient_mu     1.221
_exptl_absorpt_correction_type     multi-scan
_exptl_absorpt_process_details     '(SADABS; Sheldrick, 2007)'
_exptl_absorpt_correction_T_min     0.562
_exptl_absorpt_correction_T_max     0.761
_exptl_special_details
;
;
_diffrn_ambient_temperature     100(2)
_diffrn_radiation_type     CuK\a
_diffrn_radiation_wavelength     1.54178
_diffrn_radiation_source     'fine-focus sealed tube'
_diffrn_radiation_monochromator     graphite
_diffrn_measurement_device_type     'Bruker APEX CCD area-detector'
_diffrn_measurement_method     '\f and \w'
_diffrn_detector_area_resol_mean     ?
_diffrn_reflns_number     5278
_diffrn_reflns_av_R_equivalents     0.0359
_diffrn_reflns_av_sigmaI/netI     0.0222
_diffrn_reflns_theta_min     5.50
_diffrn_reflns_theta_max     69.54
_diffrn_reflns_theta_full     67.00
_diffrn_measured_fraction_theta_max     0.989
_diffrn_measured_fraction_theta_full     0.999
_diffrn_reflns_limit_h_min     -19
_diffrn_reflns_limit_h_max     18
_diffrn_reflns_limit_k_min     -11
_diffrn_reflns_limit_k_max     11
_diffrn_reflns_limit_l_min     -8
_diffrn_reflns_limit_l_max     8
_diffrn_standards_number     0
_diffrn_standards_interval_count     .
_diffrn_standards_interval_time     .
_diffrn_standards_decay_%     ?
_refine_special_details
;
;
_reflns_number_total     942
_reflns_number_gt     882
_reflns_threshold_expression     I>2\s(I)
_refine_ls_structure_factor_coef     Fsqd
_refine_ls_matrix_type     full
_refine_ls_R_factor_all     0.0356
_refine_ls_R_factor_gt     0.0331
_refine_ls_wR_factor_gt     0.0892
_refine_ls_wR_factor_ref     0.0915
_refine_ls_goodness_of_fit_ref     1.005
_refine_ls_restrained_S_all     1.005
_refine_ls_number_reflns     942
_refine_ls_number_parameters     84
_refine_ls_number_restraints     0
_refine_ls_hydrogen_treatment     mixed
_refine_ls_weighting_scheme     calc
_refine_ls_weighting_details
            'calc w=1/[\s^2^(Fo^2^)+(0.054P)^2^+1.07P] where P=(Fo^2^+2Fc^2^)/3'
_atom_sites_solution_hydrogens     geom
_atom_sites_solution_primary     direct
_atom_sites_solution_secondary     difmap
_refine_ls_shift/su_max     0.001
_refine_ls_shift/su_mean     0.000
_refine_diff_density_max     0.264
_refine_diff_density_min     -0.200
_refine_ls_extinction_method     'SHELXTL (Sheldrick, 2008)'
_refine_ls_extinction_coef     0.0046(5)
_refine_ls_extinction_expression
                                  'Fc^*^=kFc[1+0.001xFc^2^\l^3^/sin(2\q)]^-1/4^'
loop_
    _atom_type_symbol
    _atom_type_description
    _atom_type_scat_dispersion_real
    _atom_type_scat_dispersion_imag
    _atom_type_scat_source
    'C' 'C' 0.0181 0.0091
                         'International Tables Vol C Tables 4.2.6.8 and 6.1.1.4'
    'H' 'H' 0.0000 0.0000
                         'International Tables Vol C Tables 4.2.6.8 and 6.1.1.4'
    'N' 'N' 0.0311 0.0180
                         'International Tables Vol C Tables 4.2.6.8 and 6.1.1.4'
    'O' 'O' 0.0492 0.0322
                         'International Tables Vol C Tables 4.2.6.8 and 6.1.1.4'
_computing_data_collection     'SMART (Bruker, 1998)'
_computing_cell_refinement     'SAINT (Bruker, 1998)'
_computing_data_reduction     'SAINT (Bruker, 1998)'
_computing_structure_solution     'SHELXTL (Sheldrick, 2008)'
_computing_structure_refinement     'SHELXTL (Sheldrick, 2008)'
_computing_molecular_graphics     'SHELXTL (Sheldrick, 2008)'
_computing_publication_material     'SHELXTL (Sheldrick, 2008)'
loop_
    _atom_site_type_symbol
    _atom_site_label
    _atom_site_fract_x
    _atom_site_fract_y
    _atom_site_fract_z
    _atom_site_U_iso_or_equiv
    _atom_site_adp_type
    _atom_site_calc_flag
    _atom_site_refinement_flags
    _atom_site_occupancy
    _atom_site_disorder_assembly
    _atom_site_disorder_group
    N N1A 0.16571(7) 0.19642(12) 1.08086(17) 0.0129(3) Uani d . 1 . .
    O O1A 0.11343(7) 0.11334(11) 0.94063(14) 0.0171(3) Uani d . 1 . .
    O O2A 0.17425(7) 0.31761(10) 1.03487(16) 0.0205(3) Uani d . 1 . .
    O O3A 0.20794(7) 0.15171(11) 1.26369(14) 0.0170(3) Uani d . 1 . .
    C C1 0.0000 0.16909(19) 0.2500 0.0119(4) Uani d S 1 . .
    H H1 0.0000 0.0703 0.2500 0.014 Uiso calc SR 1 . .
    C C2 0.06684(9) 0.24329(14) 0.40956(19) 0.0125(3) Uani d . 1 . .
    C C3 0.06855(9) 0.38745(15) 0.4119(2) 0.0148(3) Uani d . 1 . .
    H H3 0.1156 0.4364 0.5218 0.018 Uiso calc R 1 . .
    C C4 0.0000 0.4588(2) 0.2500 0.0167(4) Uani d S 1 . .
    H H4 0.0000 0.5575 0.2500 0.020 Uiso calc SR 1 . .
    N N5 0.13746(8) 0.16679(12) 0.58086(17) 0.0136(3) Uani d . 1 . .
    H H5A 0.1261(12) 0.1620(17) 0.700(3) 0.016 Uiso d . 1 . .
    H H5B 0.1409(11) 0.079(2) 0.535(3) 0.016 Uiso d . 1 . .
    H H5C 0.1918(13) 0.2147(19) 0.624(3) 0.016 Uiso d . 1 . .
loop_
    _atom_site_aniso_label
    _atom_site_aniso_U_11
    _atom_site_aniso_U_22
    _atom_site_aniso_U_33
    _atom_site_aniso_U_12
    _atom_site_aniso_U_13
    _atom_site_aniso_U_23
    N1A 0.0125(6) 0.0140(6) 0.0121(6) 0.0001(4) 0.0053(4) -0.0013(4)
    O1A 0.0187(5) 0.0179(5) 0.0115(5) -0.0058(4) 0.0034(4) -0.0038(4)
    O2A 0.0234(6) 0.0108(5) 0.0243(6) -0.0001(4) 0.0075(4) 0.0016(4)
    O3A 0.0154(5) 0.0232(6) 0.0100(5) -0.0005(4) 0.0032(4) 0.0017(4)
    C1 0.0139(9) 0.0107(9) 0.0117(9) 0.000 0.0062(7) 0.000
    C2 0.0122(7) 0.0161(7) 0.0097(6) 0.0005(5) 0.0053(5) 0.0011(5)
    C3 0.0157(7) 0.0151(7) 0.0138(7) -0.0031(5) 0.0065(6) -0.0034(5)
    C4 0.0215(10) 0.0119(9) 0.0191(9) 0.000 0.0112(8) 0.000
    N5 0.0133(6) 0.0149(6) 0.0098(6) -0.0005(4) 0.0022(5) -0.0005(4)
_geom_special_details
;
;
loop_
    _geom_bond_atom_site_label_1
    _geom_bond_atom_site_label_2
    _geom_bond_site_symmetry_2
    _geom_bond_distance
    _geom_bond_publ_flag
    N1A O2A . 1.2348(16) ?
    N1A O3A . 1.2556(15) ?
    N1A O1A . 1.2747(15) ?
    C1 C2 . 1.3838(16) ?
    C1 H1 . 0.95 ?
    C2 C3 . 1.387(2) ?
    C2 N5 . 1.4621(16) ?
    C3 C4 . 1.3901(16) ?
    C3 H3 . 0.95 ?
    C4 H4 . 0.95 ?
    N5 H5A . 0.943(19) ?
    N5 H5B . 0.92(2) ?
    N5 H5C . 0.924(19) ?
loop_
    _geom_angle_atom_site_label_1
    _geom_angle_atom_site_label_2
    _geom_angle_atom_site_label_3
    _geom_angle_site_symmetry_1
    _geom_angle_site_symmetry_3
    _geom_angle
    _geom_angle_publ_flag
    O2A N1A O3A . . 121.59(11) ?
    O2A N1A O1A . . 119.88(11) ?
    O3A N1A O1A . . 118.53(11) ?
    C2 C1 C2 2 . 117.89(17) ?
    C2 C1 H1 . . 121.1 ?
    C1 C2 C3 . . 122.02(12) ?
    C1 C2 N5 . . 118.72(13) ?
    C3 C2 N5 . . 119.26(11) ?
    C2 C3 C4 . . 118.62(12) ?
    C2 C3 H3 . . 120.7 ?
    C4 C3 H3 . . 120.7 ?
    C3 C4 C3 2 . 120.83(18) ?
    C3 C4 H4 . . 119.6 ?
    C2 N5 H5A . . 112.7(10) ?
    C2 N5 H5B . . 108.4(11) ?
    H5A N5 H5B . . 109.8(14) ?
    C2 N5 H5C . . 108.7(11) ?
    H5A N5 H5C . . 104.8(15) ?
    H5B N5 H5C . . 112.5(15) ?
loop_
    _geom_torsion_atom_site_label_1
    _geom_torsion_atom_site_label_2
    _geom_torsion_atom_site_label_3
    _geom_torsion_atom_site_label_4
    _geom_torsion_site_symmetry_1
    _geom_torsion_site_symmetry_2
    _geom_torsion_site_symmetry_3
    _geom_torsion_site_symmetry_4
    _geom_torsion
    _geom_torsion_publ_flag
    C2 C1 C2 C3 2 . . . -0.49(9) ?
    C2 C1 C2 N5 2 . . . 179.28(13) ?
    C1 C2 C3 C4 . . . . 0.97(17) ?
    N5 C2 C3 C4 . . . . -178.80(10) ?
    C2 C3 C4 C3 . . . 2 -0.47(8) ?
loop_
    _geom_hbond_atom_site_label_D
    _geom_hbond_atom_site_label_H
    _geom_hbond_atom_site_label_A
    _geom_hbond_site_symmetry_A
    _geom_hbond_distance_DH
    _geom_hbond_distance_HA
    _geom_hbond_distance_DA
    _geom_hbond_angle_DHA
    N5 H5A O1A . 0.94(2) 1.87(2) 2.7955(15) 168(2)
    N5 H5B O1A 6 0.92(2) 1.95(2) 2.8416(16) 163(2)
    N5 H5C O3A 7_557 0.92(2) 1.96(2) 2.8626(16) 167(2)
