# Supplementary material for: 1,3-Phenyl­enediammonium dinitrate
Source: Acta Crystallogr Sect E Struct Rep Online. 2009 Oct 3;65(Pt 11):o2601. doi: 10.1107/S1600536809039166 (PMC2971349; doi:10.1107/S1600536809039166)
Supplement: Supplementary file 2 [file e-65-o2601-Isup2.hkl]

# 
# h,k,l, Fc-squared, Fo-squared, sigma(Fo-squared) and status flag 
# 
data_I
_shelx_title ' 09074a in C2/c' 
_shelx_refln_list_code          4 
_shelx_F_calc_maximum      279.62 
_exptl_crystal_F_000       488.00 
_reflns_d_resolution_high  0.8228 
 
loop_ 
 _symmetry_equiv_pos_as_xyz 
 'x, y, z' 
 '-x, y, -z+1/2' 
 'x+1/2, y+1/2, z' 
 '-x+1/2, y+1/2, -z+1/2' 
 '-x, -y, -z' 
 'x, -y, z-1/2' 
 '-x+1/2, -y+1/2, -z' 
 'x+1/2, -y+1/2, z-1/2' 
 
_cell_length_a    16.2548 
_cell_length_b     9.6212 
_cell_length_c     7.1070 
_cell_angle_alpha  90.000 
_cell_angle_beta  115.506 
_cell_angle_gamma  90.000 
 
_shelx_F_squared_multiplier     1.000 
 
loop_ 
 _refln_index_h 
 _refln_index_k 
 _refln_index_l 
 _refln_F_squared_calc 
 _refln_F_squared_meas 
 _refln_F_squared_sigma 
 _refln_observed_status 
   2   0   0       89.10       91.47      3.87 o 
   4   0   0     8281.79     8127.12    171.05 o 
   6   0   0     3918.79     3699.76     87.11 o 
   8   0   0      306.42      363.07     22.58 o 
  10   0   0      251.15      241.30     21.31 o 
  12   0   0      107.54      124.80      7.62 o 
  14   0   0      666.41      651.24     21.50 o 
  16   0   0      603.63      605.71     26.99 o 
   1   1   0      452.12      411.30      6.52 o 
   3   1   0     6561.46     5941.44     77.94 o 
   5   1   0      174.33      188.52      5.26 o 
   7   1   0      315.62      333.00     11.93 o 
   9   1   0     1563.54     1544.38     30.41 o 
  11   1   0      428.59      441.12     13.49 o 
  13   1   0      316.90      329.38      9.64 o 
  15   1   0        0.08        1.56      1.62 o 
  17   1   0       76.55       72.65      4.11 o 
   0   2   0    17832.95    17207.58    273.43 o 
   2   2   0     2700.77     2487.25     32.47 o 
   4   2   0     1426.72     1252.54     16.95 o 
   6   2   0     1323.51     1133.55     21.61 o 
   8   2   0     2221.53     2270.41     46.57 o 
  10   2   0      349.27      340.58     16.85 o 
  12   2   0      196.77      223.90      8.80 o 
  14   2   0       31.01       29.19      2.98 o 
  16   2   0        4.00        3.60      1.52 o 
   1   3   0     5984.90     5600.94     68.63 o 
   3   3   0     2194.98     1881.99     27.06 o 
   5   3   0      285.17      276.30      7.87 o 
   7   3   0      933.87      980.66     19.65 o 
   9   3   0     2876.69     2775.91     58.08 o 
  11   3   0      337.16      310.45      8.12 o 
  13   3   0        9.02       12.05      1.98 o 
  15   3   0      383.27      382.58      9.90 o 
  17   3   0       76.73       77.48      4.22 o 
   0   4   0     7546.94     8013.39    182.09 o 
   2   4   0      531.07      532.33     12.39 o 
   4   4   0     1278.72     1349.18     22.10 o 
   6   4   0       82.97       81.74      5.64 o 
   8   4   0      429.07      396.70     14.35 o 
  10   4   0      513.87      518.27      9.67 o 
  12   4   0      695.24      735.44     15.12 o 
  14   4   0       10.22       12.30      1.86 o 
  16   4   0        1.26        4.36      1.21 o 
   1   5   0      130.37      165.14      6.67 o 
   3   5   0      169.86      243.02      8.52 o 
   5   5   0       45.46       68.07      6.67 o 
   7   5   0       61.34       61.75      6.18 o 
   9   5   0      675.57      686.72     11.98 o 
  11   5   0       90.17       93.37      3.48 o 
  13   5   0      829.90      761.32     15.15 o 
  15   5   0      221.33      195.05      5.07 o 
   0   6   0     2313.61     2206.17     55.42 o 
   2   6   0     2478.01     2617.25     48.35 o 
   4   6   0        0.00       -3.39      3.61 o 
   6   6   0     3483.85     3287.81     40.10 o 
   8   6   0       25.89       29.80      2.35 o 
  10   6   0       60.68       81.74      7.18 o 
  12   6   0        1.02        1.81      1.32 o 
  14   6   0        6.44        9.15      1.45 o 
   1   7   0       82.44       97.94      7.74 o 
   3   7   0      118.88      131.15      4.60 o 
   5   7   0      119.70      124.68      4.02 o 
   7   7   0        4.39        4.32      1.42 o 
   9   7   0      843.91      882.40     14.99 o 
  11   7   0       34.56       45.04      2.55 o 
  13   7   0       88.25       88.10      3.52 o 
   0   8   0      116.90      162.99      5.55 o 
   2   8   0      590.17      585.34     10.01 o 
   4   8   0        0.50        4.77      1.18 o 
   6   8   0     3557.83     3501.46     52.93 o 
   8   8   0       32.34       33.47      2.30 o 
  10   8   0       41.92       40.62      2.39 o 
  12   8   0      392.70      395.66      9.34 o 
   1   9   0        3.19        2.92      1.08 o 
   3   9   0       37.60       33.41      2.16 o 
   5   9   0       34.72       44.35      2.52 o 
   7   9   0       35.38       46.44      5.25 o 
   9   9   0        0.13        1.48      1.28 o 
  11   9   0      219.77      203.12      6.38 o 
   0  10   0        0.37        2.02      1.44 o 
   2  10   0       34.75       32.76      1.96 o 
   4  10   0      440.77      468.78      8.97 o 
   6  10   0       39.45       35.02      2.21 o 
   8  10   0       31.66       32.32      2.01 o 
   1  11   0        7.98        2.92      1.21 o 
   3  11   0      124.48      105.28      3.59 o 
   5  11   0        7.01        3.22      1.34 o 
 -17   1   1     1222.34     1131.07     43.64 o 
 -15   1   1      951.22      978.24     23.89 o 
 -13   1   1     1167.33     1130.21     20.81 o 
 -11   1   1      110.54      112.42     12.73 o 
  -9   1   1        8.42        9.74      3.70 o 
  -7   1   1     6055.15     5857.51     73.21 o 
  -5   1   1    23072.53    24160.58    259.10 o 
  -3   1   1     2338.63     1995.20     26.03 o 
  -1   1   1      320.35      262.80      3.98 o 
   1   1   1     8077.25     8553.88     89.04 o 
   3   1   1     1707.28     1714.87     21.17 o 
   5   1   1        2.34        3.14      1.74 o 
   7   1   1      136.37      172.44      7.18 o 
   9   1   1      213.10      210.30     11.15 o 
  11   1   1      575.81      606.11     19.27 o 
  13   1   1     3405.50     3444.40     56.70 o 
  15   1   1       34.05       39.53      2.89 o 
 -18   2   1        2.18        4.09      2.59 o 
 -16   2   1        0.00       -0.94      2.85 o 
 -14   2   1      118.61      123.18      5.22 o 
 -12   2   1      190.08      174.25      6.21 o 
 -10   2   1      538.89      507.74     22.44 o 
  -8   2   1      186.89      185.04      9.95 o 
  -6   2   1     1166.10     1163.33     24.88 o 
  -4   2   1        0.64        6.20      1.14 o 
  -2   2   1     4045.84     4133.37     46.07 o 
   0   2   1        8.89       13.78      0.92 o 
   2   2   1      465.68      429.16      8.70 o 
   4   2   1    13195.66    14208.74    168.04 o 
   6   2   1       27.40       42.50      4.29 o 
   8   2   1     1983.79     1803.62     44.40 o 
  10   2   1      458.13      447.78      9.48 o 
  12   2   1        2.61       10.47      4.61 o 
  14   2   1       63.26       71.79      3.54 o 
  16   2   1      484.20      457.55     12.54 o 
 -17   3   1       76.12       73.71      4.05 o 
 -15   3   1      332.15      328.51     10.32 o 
 -13   3   1      184.21      196.75      6.80 o 
 -11   3   1      483.46      451.04     10.24 o 
  -9   3   1       78.04       75.30      7.53 o 
  -7   3   1      904.20      953.24     31.12 o 
  -5   3   1      143.89      174.02      8.21 o 
  -3   3   1       84.28      116.33      4.67 o 
  -1   3   1        1.11        2.50      1.44 o 
   1   3   1      169.52      141.11      4.34 o 
   3   3   1     1769.35     1818.16     30.16 o 
   5   3   1     1283.97     1318.29     32.83 o 
   7   3   1     1599.52     1502.63     62.80 o 
   9   3   1      120.60      128.32      4.92 o 
  11   3   1      420.69      444.13     10.52 o 
  13   3   1       19.32       25.32      2.38 o 
  15   3   1        0.10        0.57      1.00 o 
 -16   4   1       38.84       39.44      2.89 o 
 -14   4   1        4.58        3.74      2.19 o 
 -12   4   1       59.77       74.94      4.14 o 
 -10   4   1      601.23      613.30     12.65 o 
  -8   4   1       23.69       11.51      3.85 o 
  -6   4   1        0.68        0.43      2.21 o 
  -4   4   1      533.34      522.64     11.00 o 
  -2   4   1     3253.10     3477.15     47.31 o 
   0   4   1     1690.42     1758.37     26.22 o 
   2   4   1     2230.28     2332.27     34.16 o 
   4   4   1     1406.99     1542.04     37.07 o 
   6   4   1      294.80      336.33     13.31 o 
   8   4   1       29.63       33.05      2.32 o 
  10   4   1      222.22      192.02      5.58 o 
  12   4   1       45.16       38.30      2.90 o 
  14   4   1      564.76      556.39     12.64 o 
 -15   5   1      137.30      132.24      4.33 o 
 -13   5   1      398.01      409.40      9.65 o 
 -11   5   1      103.15      113.11     10.09 o 
  -9   5   1      831.66      800.19     10.82 o 
  -7   5   1     1390.97     1320.88     29.36 o 
  -5   5   1     1345.51     1249.13     23.36 o 
  -3   5   1      858.52      918.58     18.28 o 
  -1   5   1      557.68      634.91     17.53 o 
   1   5   1       39.31       40.92      4.01 o 
   3   5   1       50.38       53.10      5.13 o 
   5   5   1     1733.16     1721.80     35.40 o 
   7   5   1      236.71      248.97      5.26 o 
   9   5   1       62.72       65.42      3.38 o 
  11   5   1        0.07        5.58      2.10 o 
  13   5   1       71.07       75.74      3.21 o 
  15   5   1      100.17       87.64      6.50 o 
 -16   6   1        0.01        2.32      1.42 o 
 -14   6   1      384.99      385.40      7.95 o 
 -12   6   1      141.76      144.64      4.66 o 
 -10   6   1      253.80      271.32      6.07 o 
  -8   6   1      384.63      404.93      8.41 o 
  -6   6   1      260.41      281.46     14.10 o 
  -4   6   1       26.38       21.55      4.37 o 
  -2   6   1     1857.26     1949.85     35.71 o 
   0   6   1       16.71       32.64      4.62 o 
   2   6   1      355.92      392.41     14.46 o 
   4   6   1     1886.17     1829.26     46.82 o 
   6   6   1       38.28       43.86      2.82 o 
   8   6   1      152.14      151.38      4.39 o 
  10   6   1      148.03      172.09      5.03 o 
  12   6   1        6.58        5.91      1.19 o 
  14   6   1       19.38       12.97      2.23 o 
 -15   7   1       77.90       67.70      4.55 o 
 -13   7   1      217.76      214.65      5.24 o 
 -11   7   1     3567.75     3712.74     52.13 o 
  -9   7   1     2376.55     2417.28     38.56 o 
  -7   7   1      909.22      904.35     15.37 o 
  -5   7   1      261.88      279.72      6.45 o 
  -3   7   1        0.11        2.48      2.40 o 
  -1   7   1       48.44       52.08      3.23 o 
   1   7   1      501.35      512.44      9.52 o 
   3   7   1       62.34       77.40     10.36 o 
   5   7   1     1599.19     1582.51     26.29 o 
   7   7   1     3236.60     3253.73     50.36 o 
   9   7   1       67.23       64.94      2.92 o 
  11   7   1      417.52      443.69      9.18 o 
  13   7   1       73.35       67.15      5.55 o 
 -12   8   1      201.14      195.59      5.18 o 
 -10   8   1      348.90      335.94      7.67 o 
  -8   8   1        3.80        7.18      1.92 o 
  -6   8   1      476.51      474.60      9.45 o 
  -4   8   1       15.79       16.30      1.62 o 
  -2   8   1      436.47      429.17      8.01 o 
   0   8   1      100.19      104.01      3.38 o 
   2   8   1     1602.17     1560.95     23.92 o 
   4   8   1      375.74      378.82      7.88 o 
   6   8   1       23.33       23.47      2.02 o 
   8   8   1      214.21      208.84      6.37 o 
  10   8   1      114.65      118.77      5.22 o 
 -11   9   1      539.46      530.57      9.37 o 
  -9   9   1        5.84        8.12      1.31 o 
  -7   9   1       66.58       67.37      2.87 o 
  -5   9   1       15.67       19.29      1.79 o 
  -3   9   1      120.03      102.84      3.29 o 
  -1   9   1      858.69      808.43     12.19 o 
   1   9   1      313.66      326.01      6.86 o 
   3   9   1        3.32        7.24      1.49 o 
   5   9   1      204.20      203.39      5.77 o 
   7   9   1     1097.90     1096.86     18.84 o 
   9   9   1      288.66      303.34      6.94 o 
  -8  10   1       70.64       70.79      2.98 o 
  -6  10   1       63.70       65.75      2.29 o 
  -4  10   1        7.07        4.34      1.39 o 
  -2  10   1     1357.87     1244.06     19.32 o 
   0  10   1       58.57       55.86      2.85 o 
   2  10   1      280.74      275.24      6.63 o 
   4  10   1      241.89      246.84      6.03 o 
   6  10   1      114.76      119.09      3.61 o 
  -5  11   1      112.28       98.84      3.79 o 
  -3  11   1      173.56      164.67      4.05 o 
  -1  11   1      448.00      434.97     11.28 o 
   1  11   1      285.14      263.35      6.17 o 
   3  11   1       68.35       64.86      2.51 o 
 -16   0   2        0.67        4.09      3.18 o 
 -14   0   2      240.81      259.70     11.08 o 
 -12   0   2      647.47      629.15     36.50 o 
 -10   0   2     2970.17     2691.47     75.90 o 
  -8   0   2     2737.64     2518.70     71.73 o 
  -6   0   2     1242.03     1345.95     30.69 o 
  -4   0   2    78185.59    85533.98   1480.64 o 
  -2   0   2        3.63       19.62      1.82 o 
   0   0   2     5153.51     4816.20     78.36 o 
   2   0   2      302.47      172.09      8.69 o 
   4   0   2      384.63      402.39     15.01 o 
   6   0   2      457.98      502.44     19.77 o 
   8   0   2     3566.56     3352.89     81.66 o 
  10   0   2     1342.20     1365.40     27.94 o 
  12   0   2       87.92       87.22      5.14 o 
  14   0   2     1527.39     1609.02     57.63 o 
 -17   1   2      284.14      281.02     10.87 o 
 -15   1   2       38.36       45.88      3.58 o 
 -13   1   2      183.68      200.63      6.70 o 
 -11   1   2     1096.72     1076.44     31.02 o 
  -9   1   2      483.96      478.74     16.13 o 
  -7   1   2     4573.88     4485.39    106.65 o 
  -5   1   2     1647.60     1573.25     35.17 o 
  -3   1   2      678.71      695.17     11.51 o 
  -1   1   2      327.70      259.21      5.89 o 
   1   1   2       33.77       52.99      2.98 o 
   3   1   2        0.04        0.94      1.50 o 
   5   1   2     1263.14     1312.94     25.19 o 
   7   1   2      409.91      406.56     13.41 o 
   9   1   2       52.00       56.74      3.22 o 
  11   1   2      252.88      265.67      8.44 o 
  13   1   2       26.71       27.57      2.26 o 
  15   1   2      152.60      143.92      4.27 o 
 -18   2   2        8.48       10.70      2.30 o 
 -16   2   2       20.06       23.74      2.63 o 
 -14   2   2       25.32       37.71      3.30 o 
 -12   2   2     1408.79     1353.30     22.85 o 
 -10   2   2      328.06      288.76     12.64 o 
  -8   2   2      168.28      184.72     17.16 o 
  -6   2   2      254.99      218.94      6.76 o 
  -4   2   2     5508.08     5358.88     57.83 o 
  -2   2   2     1585.67     1358.45     16.23 o 
   0   2   2     1884.22     1888.77     23.67 o 
   2   2   2      863.04      689.08     13.30 o 
   4   2   2      968.65     1060.95     20.37 o 
   6   2   2     1843.38     1904.61     43.88 o 
   8   2   2     1031.86     1059.55     15.87 o 
  10   2   2      177.39      178.20      5.42 o 
  12   2   2      154.27      157.45      5.92 o 
  14   2   2       98.31      105.04      3.55 o 
 -17   3   2       13.08       14.53      2.25 o 
 -15   3   2        9.21       14.34      2.06 o 
 -13   3   2      307.50      334.53     10.86 o 
 -11   3   2     2563.03     2509.00     36.55 o 
  -9   3   2      163.07      203.33     24.68 o 
  -7   3   2     1605.12     1552.85     30.95 o 
  -5   3   2    12361.48    12174.61    162.49 o 
  -3   3   2      438.54      459.31      7.85 o 
  -1   3   2       24.36       54.58      3.02 o 
   1   3   2     1532.81     1590.39     23.44 o 
   3   3   2      148.87      190.03      6.63 o 
   5   3   2     2133.96     2125.73     54.66 o 
   7   3   2      271.95      285.52      6.58 o 
   9   3   2      472.27      434.48      9.40 o 
  11   3   2        2.89        3.61      1.36 o 
  13   3   2        8.28        9.83      1.47 o 
 -18   4   2       18.62       18.45      2.44 o 
 -16   4   2      322.45      337.65      9.04 o 
 -14   4   2      236.47      262.55      7.32 o 
 -12   4   2      113.46      109.02      4.05 o 
 -10   4   2       99.94      104.60      4.20 o 
  -8   4   2     2048.99     1842.31     40.78 o 
  -6   4   2        2.37        1.25      2.53 o 
  -4   4   2     1811.98     1919.13     32.75 o 
  -2   4   2      107.69      118.29      4.05 o 
   0   4   2       36.15       32.44      2.22 o 
   2   4   2     1318.59     1250.85     25.21 o 
   4   4   2     1041.09     1004.81     22.96 o 
   6   4   2       70.20       83.92      3.93 o 
   8   4   2       76.17       95.47      3.68 o 
  10   4   2        2.70        8.49      1.53 o 
  12   4   2      205.85      211.78      5.34 o 
  14   4   2      113.13       94.24      3.43 o 
 -17   5   2      487.09      490.84     10.62 o 
 -15   5   2       14.24       17.01      3.53 o 
 -13   5   2      614.12      631.65     12.14 o 
 -11   5   2        4.73        6.62      1.56 o 
  -9   5   2       34.67       45.26      2.73 o 
  -7   5   2      386.24      371.51     13.37 o 
  -5   5   2     1880.80     1972.09     38.27 o 
  -3   5   2      521.68      482.03     12.69 o 
  -1   5   2      104.00       81.63      5.88 o 
   1   5   2      917.22      907.31     23.74 o 
   3   5   2      143.66      150.14     25.32 o 
   5   5   2      932.19      913.99     14.22 o 
   7   5   2       13.10       21.99      2.07 o 
   9   5   2      839.36      755.74     13.95 o 
  11   5   2      400.20      361.24      7.63 o 
  13   5   2       47.28       55.04      3.18 o 
 -16   6   2        9.78       10.16      1.34 o 
 -14   6   2      607.99      617.03     11.39 o 
 -12   6   2        0.15        2.59      1.48 o 
 -10   6   2     1321.01     1370.54     21.45 o 
  -8   6   2       86.07      110.40      6.49 o 
  -6   6   2      269.52      308.57     10.45 o 
  -4   6   2      279.89      317.66     14.49 o 
  -2   6   2     1495.54     1525.69     33.99 o 
   0   6   2      194.13      166.04      9.23 o 
   2   6   2     3213.29     3092.90     66.01 o 
   4   6   2      552.88      544.23     10.28 o 
   6   6   2      824.28      814.52     15.98 o 
   8   6   2      190.75      205.95      5.34 o 
  10   6   2       89.32      103.92      4.16 o 
  12   6   2      663.89      599.64     11.58 o 
 -15   7   2       37.25       33.32      2.14 o 
 -13   7   2      301.41      320.59      6.55 o 
 -11   7   2       33.12       45.63      2.51 o 
  -9   7   2        0.25        6.02      2.13 o 
  -7   7   2       66.03       84.84      3.65 o 
  -5   7   2      303.55      300.10      7.27 o 
  -3   7   2      210.18      179.34      4.85 o 
  -1   7   2      206.96      204.34      7.23 o 
   1   7   2        5.06        4.19      1.76 o 
   3   7   2        6.00        8.68      2.27 o 
   5   7   2      706.90      731.17     15.57 o 
   7   7   2      254.14      293.03     10.32 o 
   9   7   2       47.61       54.81      3.45 o 
  11   7   2        0.90        1.21      1.15 o 
 -14   8   2      138.02      131.39      5.58 o 
 -12   8   2       25.69       26.48      1.79 o 
 -10   8   2      860.60      912.97     15.05 o 
  -8   8   2      113.25      123.20      4.00 o 
  -6   8   2      592.68      575.93     10.68 o 
  -4   8   2       33.53       45.27      2.40 o 
  -2   8   2      215.97      236.64      7.46 o 
   0   8   2       19.83       19.06      2.72 o 
   2   8   2     5330.05     5442.27     83.03 o 
   4   8   2      100.11      100.65      4.37 o 
   6   8   2      573.90      542.67     12.13 o 
   8   8   2      304.70      281.20      9.22 o 
  10   8   2       27.98       43.68      3.38 o 
 -11   9   2        1.61        2.21      1.03 o 
  -9   9   2       50.01       52.05      2.86 o 
  -7   9   2      160.64      162.18      5.25 o 
  -5   9   2      589.06      588.94     11.96 o 
  -3   9   2      623.72      680.08     13.68 o 
  -1   9   2       24.73       20.20      2.96 o 
   1   9   2      206.37      226.47      6.87 o 
   3   9   2       20.79       23.84      2.42 o 
   5   9   2       13.81       20.01      2.13 o 
   7   9   2      285.37      286.32      7.87 o 
 -10  10   2        0.66        2.23      1.59 o 
  -8  10   2       25.35       28.60      1.98 o 
  -6  10   2      669.24      646.93     13.39 o 
  -4  10   2       39.29       48.35      3.13 o 
  -2  10   2       34.31       37.41      2.89 o 
   0  10   2      907.09      894.43     17.39 o 
   2  10   2       98.76       97.08      4.52 o 
   4  10   2      139.38      147.06      4.52 o 
   6  10   2        3.94        3.50      2.18 o 
  -5  11   2       93.41       74.71      2.95 o 
  -3  11   2        1.07        3.45      1.15 o 
  -1  11   2       20.42       18.02      2.03 o 
   1  11   2      176.10      216.18      5.90 o 
 -19   1   3      302.36      305.31     10.33 o 
 -17   1   3      643.03      630.94     14.02 o 
 -15   1   3      201.52      214.66      8.04 o 
 -13   1   3      381.10      421.78     10.71 o 
 -11   1   3      736.76      751.59     20.47 o 
  -9   1   3     7638.02     8261.53    115.05 o 
  -7   1   3     2516.49     2701.64     39.32 o 
  -5   1   3      105.22       89.07      4.03 o 
  -3   1   3       27.57       46.83      2.70 o 
  -1   1   3     1684.04     1650.38     26.98 o 
   1   1   3     1721.64     1735.97     27.64 o 
   3   1   3       74.47      123.52      6.44 o 
   5   1   3      263.31      247.25     10.08 o 
   7   1   3       84.13       92.84      3.04 o 
   9   1   3     4841.26     4967.03     60.08 o 
  11   1   3      294.34      310.46      7.09 o 
  13   1   3      478.57      468.90      9.07 o 
 -18   2   3       53.66       61.23      3.07 o 
 -16   2   3      385.64      412.82     11.83 o 
 -14   2   3      178.33      192.67      6.07 o 
 -12   2   3      796.56      803.34     13.47 o 
 -10   2   3     2846.91     2549.18     53.57 o 
  -8   2   3      273.82      256.08      8.85 o 
  -6   2   3      636.75      598.35     12.22 o 
  -4   2   3      232.35      257.91      5.95 o 
  -2   2   3       34.54       37.73      2.99 o 
   0   2   3    12794.08    14175.37    174.76 o 
   2   2   3      167.89      179.64      6.84 o 
   4   2   3     1070.00     1001.58     21.55 o 
   6   2   3        3.46        2.04      2.01 o 
   8   2   3      413.15      400.03      7.68 o 
  10   2   3        2.48        3.64      1.25 o 
  12   2   3      504.52      469.30      8.82 o 
 -17   3   3      138.17      134.79      4.46 o 
 -15   3   3       20.43       23.27      2.33 o 
 -13   3   3       54.72       65.33      3.66 o 
 -11   3   3      335.54      350.78      7.10 o 
  -9   3   3      193.08      193.81      9.86 o 
  -7   3   3       18.81       24.31      4.31 o 
  -5   3   3       14.90       13.60      2.86 o 
  -3   3   3      661.64      591.28     17.71 o 
  -1   3   3     1579.93     1620.68     25.56 o 
   1   3   3     1580.37     1648.95     29.97 o 
   3   3   3     1004.29     1067.08     25.24 o 
   5   3   3        4.18        5.17      1.72 o 
   7   3   3      299.02      311.44      6.79 o 
   9   3   3       25.52       33.64      9.38 o 
  11   3   3        8.07       10.64      1.44 o 
  13   3   3        0.79        1.37      1.57 o 
 -18   4   3      292.61      287.06      7.02 o 
 -16   4   3      427.75      452.00      9.87 o 
 -14   4   3      275.01      293.78      7.77 o 
 -12   4   3      489.01      496.80     10.24 o 
 -10   4   3     1240.69     1211.38     20.69 o 
  -8   4   3       15.84       32.11      5.94 o 
  -6   4   3      812.40      905.62     27.00 o 
  -4   4   3     1137.36     1014.03     36.66 o 
  -2   4   3      797.06      823.85     24.09 o 
   0   4   3      840.61      901.26     21.46 o 
   2   4   3       38.23       63.45      8.13 o 
   4   4   3       10.77       11.73      1.24 o 
   6   4   3      190.87      152.84      4.18 o 
   8   4   3      416.74      365.93      7.96 o 
  10   4   3       56.05       50.57      3.08 o 
  12   4   3       13.50       12.12      1.46 o 
 -17   5   3      168.66      168.13      4.48 o 
 -15   5   3      447.60      439.58      9.70 o 
 -13   5   3        0.70        3.18      1.40 o 
 -11   5   3      252.61      262.80      7.56 o 
  -9   5   3      260.22      271.76      6.51 o 
  -7   5   3      155.57      144.70      9.88 o 
  -5   5   3      187.24      200.83     13.76 o 
  -3   5   3      564.46      590.99     20.69 o 
  -1   5   3     1941.50     1783.14     49.85 o 
   1   5   3       63.97       91.12     11.19 o 
   3   5   3      267.34      305.49      7.86 o 
   5   5   3       17.17       25.13      2.61 o 
   7   5   3      199.08      196.12      6.19 o 
   9   5   3      302.89      305.50      7.89 o 
  11   5   3      351.15      347.41      7.68 o 
 -16   6   3        1.13        5.19      1.72 o 
 -14   6   3       90.99       94.90      3.48 o 
 -12   6   3      125.63      141.03      4.99 o 
 -10   6   3       68.04       62.60      3.04 o 
  -8   6   3        6.71       15.16      2.00 o 
  -6   6   3       94.73      106.17      5.02 o 
  -4   6   3      542.60      565.31     12.98 o 
  -2   6   3      433.17      425.21     10.39 o 
   0   6   3     3115.08     2961.14     45.91 o 
   2   6   3       52.17       59.14      4.34 o 
   4   6   3       19.34       17.90      2.74 o 
   6   6   3        7.24        4.79      2.97 o 
   8   6   3        3.92        2.83      1.50 o 
  10   6   3       26.92       36.95      2.24 o 
 -15   7   3     2189.66     2253.63     46.57 o 
 -13   7   3     1355.25     1334.15     23.54 o 
 -11   7   3      365.92      366.04      8.85 o 
  -9   7   3        3.82        4.44      1.39 o 
  -7   7   3       11.99       27.76     15.15 o 
  -5   7   3       54.57       66.73      4.17 o 
  -3   7   3      456.24      470.61     12.85 o 
  -1   7   3      852.04      836.61     19.61 o 
   1   7   3      140.09      156.96      9.64 o 
   3   7   3     1640.30     1543.85     33.02 o 
   5   7   3       64.09       69.65      5.01 o 
   7   7   3      748.07      765.55     30.68 o 
   9   7   3       30.22       24.97      3.10 o 
 -14   8   3      130.81      135.29      8.33 o 
 -12   8   3       67.98       68.84      3.59 o 
 -10   8   3        0.71        2.80      1.58 o 
  -8   8   3       85.83       83.28      4.09 o 
  -6   8   3      517.90      513.80     12.54 o 
  -4   8   3        0.05        1.34      1.67 o 
  -2   8   3      637.74      648.44     16.30 o 
   0   8   3      450.56      470.18     12.77 o 
   2   8   3      199.26      219.24      6.78 o 
   4   8   3        0.02        2.55      2.76 o 
   6   8   3       81.06      101.68      6.25 o 
   8   8   3        2.06        3.49      1.68 o 
 -11   9   3      239.95      229.11      5.80 o 
  -9   9   3        5.03        6.94      1.51 o 
  -7   9   3        5.30        8.74      2.34 o 
  -5   9   3     1007.63      974.23     19.75 o 
  -3   9   3      525.49      485.78     12.93 o 
  -1   9   3        0.07       -0.11      1.49 o 
   1   9   3      117.10      111.62      4.98 o 
   3   9   3      514.77      536.91     15.53 o 
   5   9   3      208.04      234.02     10.07 o 
  -8  10   3        5.15        4.79      1.20 o 
  -6  10   3      475.90      450.12      9.91 o 
  -4  10   3      168.42      173.26      5.29 o 
  -2  10   3      124.79      114.12      4.15 o 
   0  10   3      114.02      123.96      6.79 o 
   2  10   3       88.55       85.32      4.20 o 
 -18   0   4       20.21       19.76      4.32 o 
 -16   0   4       11.16       18.77      3.79 o 
 -14   0   4      468.47      470.73     11.63 o 
 -12   0   4       48.78       54.42      8.55 o 
 -10   0   4     1963.59     2028.55     52.96 o 
  -8   0   4     5506.58     5037.20    231.34 o 
  -6   0   4     2278.79     2186.97     52.50 o 
  -4   0   4     2956.06     2733.87     69.83 o 
  -2   0   4       91.90       95.94      7.65 o 
   0   0   4      654.25      617.08     20.55 o 
   2   0   4      773.34      834.30     30.54 o 
   4   0   4     9365.72     9494.10    155.01 o 
   6   0   4      444.17      450.33     11.50 o 
   8   0   4      464.68      490.29     10.88 o 
  10   0   4     1152.88     1221.76     24.00 o 
 -19   1   4        0.51        3.96      2.11 o 
 -17   1   4        1.46        5.71      3.33 o 
 -15   1   4      844.12      836.91     16.26 o 
 -13   1   4      410.58      431.91      9.88 o 
 -11   1   4     1019.53     1015.45     14.65 o 
  -9   1   4       97.98       89.81      7.15 o 
  -7   1   4      176.41      207.21      8.21 o 
  -5   1   4      137.30      130.58      7.27 o 
  -3   1   4       48.51       46.55      3.98 o 
  -1   1   4        1.07        4.05      2.26 o 
   1   1   4        0.88        0.42      2.56 o 
   3   1   4       34.08       36.06      2.22 o 
   5   1   4       21.28       21.06      1.75 o 
   7   1   4      974.39     1002.54     16.13 o 
   9   1   4       29.40       33.99      1.94 o 
  11   1   4       97.48       94.25      3.07 o 
 -18   2   4       30.04       27.38      2.27 o 
 -16   2   4      301.19      302.50      7.63 o 
 -14   2   4        0.11        0.09      1.33 o 
 -12   2   4        1.62        5.33      2.71 o 
 -10   2   4       46.30       48.49      7.09 o 
  -8   2   4      262.77      280.63     15.97 o 
  -6   2   4       51.64       54.75      4.66 o 
  -4   2   4     1294.49     1320.61     25.14 o 
  -2   2   4      116.83      105.63      6.50 o 
   0   2   4      104.26      126.33      8.04 o 
   2   2   4     1641.28     1575.26     29.81 o 
   4   2   4     1438.41     1505.37     24.40 o 
   6   2   4      124.31      126.80      3.87 o 
   8   2   4      280.64      303.68      6.42 o 
  10   2   4       65.83       67.05      2.98 o 
 -19   3   4      105.49      103.19      4.79 o 
 -17   3   4        0.28       -0.73      1.06 o 
 -15   3   4     2097.97     2132.16     35.70 o 
 -13   3   4      320.77      323.58      7.60 o 
 -11   3   4      154.00      164.78      7.75 o 
  -9   3   4     3182.53     3048.02     61.46 o 
  -7   3   4      294.38      270.36     11.45 o 
  -5   3   4      305.14      312.74     17.40 o 
  -3   3   4      826.50      873.06     29.79 o 
  -1   3   4      369.95      391.84     13.19 o 
   1   3   4       26.79       25.27      5.65 o 
   3   3   4      537.76      509.40     11.41 o 
   5   3   4      454.25      425.93      9.42 o 
   7   3   4      478.57      505.61     10.55 o 
   9   3   4      281.61      284.24      8.04 o 
  11   3   4      140.47      156.34      6.51 o 
 -18   4   4        2.66        5.73      1.36 o 
 -16   4   4      178.47      169.83      5.01 o 
 -14   4   4       17.34       18.14      1.99 o 
 -12   4   4      681.48      651.76     12.44 o 
 -10   4   4       70.34       68.74      3.27 o 
  -8   4   4       12.07       14.38      2.12 o 
  -6   4   4      442.06      378.53     17.42 o 
  -4   4   4       18.72       10.50      6.13 o 
  -2   4   4      860.80      922.21     45.68 o 
   0   4   4      388.09      363.63     15.84 o 
   2   4   4        5.96        8.13      1.88 o 
   4   4   4      303.45      303.33      8.19 o 
   6   4   4      174.63      174.28      6.48 o 
   8   4   4      237.34      243.14      6.65 o 
  10   4   4      120.04      107.26      3.93 o 
 -17   5   4      441.64      430.03      9.25 o 
 -15   5   4        1.91        3.47      1.11 o 
 -13   5   4        5.91        7.68      1.42 o 
 -11   5   4      159.73      178.90      5.10 o 
  -9   5   4     1886.58     1915.88     30.57 o 
  -7   5   4      361.54      356.64      9.35 o 
  -5   5   4      906.60      878.54     22.91 o 
  -3   5   4     1067.53     1052.37     30.87 o 
  -1   5   4       19.83       16.04      3.41 o 
   1   5   4     1033.96     1000.45     26.80 o 
   3   5   4      105.61       87.11      3.99 o 
   5   5   4      495.56      400.96      9.75 o 
   7   5   4      190.88      158.43      5.73 o 
   9   5   4        0.80       -0.61      1.10 o 
 -16   6   4      127.83      121.18      4.61 o 
 -14   6   4       38.66       40.75      2.10 o 
 -12   6   4       39.25       43.10      2.34 o 
 -10   6   4       29.55       30.28      3.24 o 
  -8   6   4      243.60      236.88      8.45 o 
  -6   6   4        1.99        5.73      2.63 o 
  -4   6   4       89.82      111.63      6.34 o 
  -2   6   4     1964.15     2013.84     60.64 o 
   0   6   4      740.97      676.22     19.47 o 
   2   6   4     1774.86     1654.56     35.03 o 
   4   6   4      495.43      468.38     12.14 o 
   6   6   4        0.75        3.48      1.86 o 
   8   6   4      485.62      437.68     11.64 o 
 -15   7   4      109.36      107.88      4.53 o 
 -13   7   4      153.28      150.58      5.38 o 
 -11   7   4       72.93       66.65      4.61 o 
  -9   7   4        3.89        5.78      3.80 o 
  -7   7   4      188.85      180.04      7.26 o 
  -5   7   4      764.43      799.27     22.12 o 
  -3   7   4       76.59       82.52      5.58 o 
  -1   7   4      161.51      154.48      7.43 o 
   1   7   4       72.74       79.10      4.48 o 
   3   7   4       53.86       59.18      3.94 o 
   5   7   4       90.00       93.73      6.04 o 
   7   7   4       76.86       64.55      4.22 o 
 -12   8   4       85.79       85.94      4.42 o 
 -10   8   4      224.94      212.75      8.33 o 
  -8   8   4        0.75       -1.70      1.89 o 
  -6   8   4       31.74       43.03      3.78 o 
  -4   8   4       14.75       24.49      3.43 o 
  -2   8   4     3320.00     3222.34     77.23 o 
   0   8   4      223.23      204.44      8.46 o 
   2   8   4      761.15      727.91     19.74 o 
   4   8   4       23.80       20.61      3.14 o 
 -11   9   4      366.61      342.16     12.39 o 
  -9   9   4      537.14      517.77     14.48 o 
  -7   9   4      645.27      651.01     18.55 o 
  -5   9   4        0.62        2.49      1.73 o 
  -3   9   4      176.94      191.42      6.54 o 
  -1   9   4       11.51       11.25      2.26 o 
   1   9   4      176.48      175.23      6.82 o 
   3   9   4       12.26       12.13      3.04 o 
  -6  10   4        1.89        3.06      1.78 o 
  -4  10   4      340.01      322.71      9.64 o 
  -2  10   4        2.51        5.64      1.95 o 
   0  10   4      109.89      116.76      8.87 o 
 -19   1   5       36.86       33.66      2.42 o 
 -17   1   5      412.90      415.62      8.20 o 
 -15   1   5       11.33       16.17      1.81 o 
 -13   1   5     1485.01     1497.83     20.05 o 
 -11   1   5     2594.03     2714.22     36.21 o 
  -9   1   5      432.77      420.05      7.10 o 
  -7   1   5      522.78      494.82     14.60 o 
  -5   1   5     1748.45     1625.84     30.85 o 
  -3   1   5     1694.27     1654.34     38.07 o 
  -1   1   5      129.10      139.33      3.12 o 
   1   1   5      284.01      318.16      5.99 o 
   3   1   5      200.26      206.76      4.57 o 
   5   1   5     2268.01     2348.87     33.76 o 
   7   1   5      187.83      193.09      5.01 o 
   9   1   5      167.07      176.40      5.90 o 
 -18   2   5        4.11        1.83      0.98 o 
 -16   2   5      548.39      558.09     11.38 o 
 -14   2   5      598.27      605.71     11.65 o 
 -12   2   5        1.58        4.39      1.88 o 
 -10   2   5       98.68      115.39      3.81 o 
  -8   2   5      703.87      682.52     10.51 o 
  -6   2   5      750.21      697.66     21.81 o 
  -4   2   5     1673.02     1719.91     41.40 o 
  -2   2   5       61.38       58.02      2.63 o 
   0   2   5      293.40      285.83      6.25 o 
   2   2   5      819.09      810.14     13.58 o 
   4   2   5     1222.50     1205.68     20.43 o 
   6   2   5       87.67       95.15      3.91 o 
   8   2   5       25.46       18.31      1.74 o 
 -17   3   5       51.10       49.26      3.22 o 
 -15   3   5       66.69       65.67      2.91 o 
 -13   3   5       31.84       38.27      2.68 o 
 -11   3   5       50.94       58.50      4.10 o 
  -9   3   5        1.64        3.79      1.35 o 
  -7   3   5      281.86      278.53     10.23 o 
  -5   3   5      590.45      618.63     13.47 o 
  -3   3   5      719.60      747.93     14.34 o 
  -1   3   5       85.10      103.87      3.59 o 
   1   3   5      230.85      232.20      6.71 o 
   3   3   5      147.77      164.73      5.50 o 
   5   3   5       95.52       79.52      3.62 o 
   7   3   5        3.68        3.43      1.27 o 
 -18   4   5       63.16       54.22      2.80 o 
 -16   4   5      250.56      245.37      5.41 o 
 -14   4   5      849.32      809.26     14.18 o 
 -12   4   5      186.16      198.80      5.72 o 
 -10   4   5       17.35       24.88      2.71 o 
  -8   4   5      233.55      269.07      7.74 o 
  -6   4   5      140.57      136.90      5.98 o 
  -4   4   5       50.71       51.47      5.91 o 
  -2   4   5      140.07      156.40      6.06 o 
   0   4   5      178.87      183.86      5.74 o 
   2   4   5       11.07        8.92      1.85 o 
   4   4   5     1049.79      941.10     18.28 o 
   6   4   5       76.19       92.00      4.36 o 
   8   4   5        2.22        6.94      1.24 o 
 -17   5   5       89.20       81.18      3.53 o 
 -15   5   5        0.95        0.21      1.14 o 
 -13   5   5       25.97       24.11      2.32 o 
 -11   5   5       82.49       79.77      4.03 o 
  -9   5   5      345.54      351.34      9.29 o 
  -7   5   5      288.75      306.32      9.60 o 
  -5   5   5     2207.87     2200.77     65.54 o 
  -3   5   5      145.34      149.12     11.07 o 
  -1   5   5        0.24        3.69      2.65 o 
   1   5   5       21.92       20.69      3.24 o 
   3   5   5       68.94       60.64      3.20 o 
   5   5   5       57.01       49.03      2.74 o 
   7   5   5      205.33      179.23      5.11 o 
 -16   6   5      130.42      115.42      7.92 o 
 -14   6   5        7.61        8.90      1.69 o 
 -12   6   5       35.20       40.64      3.33 o 
 -10   6   5      131.41      147.03      6.13 o 
  -8   6   5      673.55      686.90     17.33 o 
  -6   6   5      336.69      352.42     12.74 o 
  -4   6   5     2025.58     2122.57     63.61 o 
  -2   6   5       12.33       13.92      3.51 o 
   0   6   5       35.83       41.31     13.77 o 
   2   6   5      102.63       90.37      6.25 o 
   4   6   5        0.07       11.66      9.58 o 
   6   6   5       35.56       35.76      4.41 o 
 -13   7   5      130.21      127.47      6.98 o 
 -11   7   5        6.89        7.55      2.77 o 
  -9   7   5       22.91       24.87      3.09 o 
  -7   7   5      561.81      577.16     14.93 o 
  -5   7   5     1741.70     1846.52     55.80 o 
  -3   7   5        9.04       10.91      3.05 o 
  -1   7   5      402.08      375.99     15.63 o 
   1   7   5      192.42      187.54      9.55 o 
   3   7   5      369.23      379.30     17.39 o 
 -12   8   5       42.96       46.06      4.98 o 
 -10   8   5      231.26      223.29      9.92 o 
  -8   8   5      102.76      100.42      4.67 o 
  -6   8   5        0.85       -2.20      2.20 o 
  -4   8   5       10.63       10.58      2.84 o 
  -2   8   5      173.61      197.42      9.82 o 
   0   8   5       37.41       41.12      4.22 o 
   2   8   5       36.71       55.57      5.73 o 
  -7   9   5      227.41      222.73      7.48 o 
  -5   9   5        3.17        5.00      2.15 o 
  -3   9   5        2.47        3.48      1.80 o 
  -1   9   5        5.26        5.98      2.23 o 
 -18   0   6       17.93       12.95      3.98 o 
 -16   0   6      564.55      497.81     12.87 o 
 -14   0   6      908.00      911.08     19.83 o 
 -12   0   6      209.02      212.09      6.94 o 
 -10   0   6     1176.79     1177.28     24.31 o 
  -8   0   6      817.25      912.08     22.92 o 
  -6   0   6        0.01        0.61      1.59 o 
  -4   0   6       56.92       50.96      3.28 o 
  -2   0   6       54.00       53.79      3.04 o 
   0   0   6     6862.23     7277.93    127.92 o 
   2   0   6       67.43       78.11      5.40 o 
   4   0   6      193.43      209.25     10.61 o 
   6   0   6       76.41       87.49      4.11 o 
 -17   1   6       87.20       79.43      2.64 o 
 -15   1   6      159.08      153.06      3.82 o 
 -13   1   6      119.53      118.52      3.44 o 
 -11   1   6        7.48        7.20      1.33 o 
  -9   1   6       26.11       28.05      1.92 o 
  -7   1   6       40.71       44.33      2.17 o 
  -5   1   6        0.48        2.92      1.24 o 
  -3   1   6      545.12      574.48     11.01 o 
  -1   1   6      518.78      537.96      9.78 o 
   1   1   6       73.88       82.10      2.99 o 
   3   1   6      734.53      762.51     12.51 o 
   5   1   6       38.73       43.52      2.65 o 
 -18   2   6       24.60       21.87      2.08 o 
 -16   2   6       66.59       64.49      2.33 o 
 -14   2   6       99.04       99.75      3.25 o 
 -12   2   6        0.32        3.63      1.73 o 
 -10   2   6       11.41       13.28      1.88 o 
  -8   2   6      469.05      494.95      9.53 o 
  -6   2   6       14.29       19.27      1.91 o 
  -4   2   6       79.63       81.02      3.44 o 
  -2   2   6      238.31      270.30      6.54 o 
   0   2   6      694.61      737.29     12.51 o 
   2   2   6       30.52       37.74      2.28 o 
   4   2   6      120.09      131.00      4.12 o 
   6   2   6        0.08        1.70      1.11 o 
 -17   3   6       10.64       11.85      1.56 o 
 -15   3   6        7.13        8.29      1.49 o 
 -13   3   6      146.10      155.19      4.87 o 
 -11   3   6       82.57       88.42      4.70 o 
  -9   3   6        1.56       -0.97      1.57 o 
  -7   3   6     1021.29     1024.20     20.17 o 
  -5   3   6      277.70      324.26      7.07 o 
  -3   3   6     1175.08     1157.13     18.31 o 
  -1   3   6     2426.14     2451.46     40.31 o 
   1   3   6       64.21       54.15      3.08 o 
   3   3   6      523.54      506.06     10.65 o 
   5   3   6      446.33      463.97      9.30 o 
 -16   4   6        9.63        9.55      1.47 o 
 -14   4   6        0.03        2.75      1.40 o 
 -12   4   6      169.80      171.49      5.20 o 
 -10   4   6      503.16      532.34     13.77 o 
  -8   4   6        8.15       14.64      2.20 o 
  -6   4   6       53.29       62.60      3.38 o 
  -4   4   6       50.86       65.06      3.62 o 
  -2   4   6       21.35       27.53      2.62 o 
   0   4   6      448.82      413.56     12.36 o 
   2   4   6      333.85      339.57      7.95 o 
   4   4   6       61.22       57.66      2.49 o 
 -15   5   6       57.29       51.91      2.68 o 
 -13   5   6      853.62      842.89     17.87 o 
 -11   5   6       33.61       37.39      2.98 o 
  -9   5   6     1106.36     1127.67     24.36 o 
  -7   5   6      395.14      406.88     10.10 o 
  -5   5   6       22.20       28.18      3.49 o 
  -3   5   6      637.44      620.29     17.71 o 
  -1   5   6      299.24      286.36     10.10 o 
   1   5   6      250.98      218.85      7.59 o 
   3   5   6        5.74        5.37      2.19 o 
 -14   6   6       24.32       24.69      2.38 o 
 -12   6   6      311.13      292.28      8.15 o 
 -10   6   6      117.21      118.22     12.55 o 
  -8   6   6      103.72      112.06      6.09 o 
  -6   6   6     1279.72     1314.40     41.12 o 
  -4   6   6       62.07       62.06      5.51 o 
  -2   6   6      505.82      476.14     14.14 o 
   0   6   6      132.19      117.77      6.44 o 
   2   6   6       52.90       43.69      3.56 o 
 -13   7   6      111.37      103.85      8.05 o 
 -11   7   6        5.93        6.28      2.02 o 
  -9   7   6      382.08      377.80     14.94 o 
  -7   7   6        0.70        1.54      2.00 o 
  -5   7   6       68.76       75.76      5.67 o 
  -3   7   6       13.13       11.70      3.20 o 
  -1   7   6       48.82       43.28      4.11 o 
   1   7   6        5.57       10.90      2.68 o 
  -8   8   6      212.13      208.59     12.89 o 
  -6   8   6     1145.57     1127.55     33.86 o 
  -4   8   6      192.44      169.80      7.86 o 
  -2   8   6      408.02      403.97     19.59 o 
 -17   1   7      729.43      622.31     22.55 o 
 -15   1   7      975.87      906.75     16.62 o 
 -13   1   7      406.45      435.85      8.02 o 
 -11   1   7       21.96       27.74      2.40 o 
  -9   1   7       53.25       66.44      2.82 o 
  -7   1   7      304.83      326.79      6.93 o 
  -5   1   7      274.78      297.28      6.74 o 
  -3   1   7      200.36      210.59      6.83 o 
  -1   1   7      520.39      517.06     10.09 o 
   1   1   7      139.66      137.62      3.97 o 
   3   1   7        4.83        6.91      1.28 o 
 -16   2   7      223.29      226.80      5.82 o 
 -14   2   7      251.50      253.47      6.36 o 
 -12   2   7      120.22      132.76      5.08 o 
 -10   2   7     1080.80     1034.65     16.43 o 
  -8   2   7        1.58       15.47      5.37 o 
  -6   2   7      419.46      430.42      8.90 o 
  -4   2   7      146.50      148.65      4.33 o 
  -2   2   7      575.66      567.23     10.44 o 
   0   2   7      400.87      391.00      8.65 o 
   2   2   7       27.07       28.21      2.91 o 
 -15   3   7      118.59      112.79      3.53 o 
 -13   3   7        6.18        8.76      1.48 o 
 -11   3   7       42.24       51.58      3.47 o 
  -9   3   7      112.26      127.83      4.73 o 
  -7   3   7      312.00      306.40      7.13 o 
  -5   3   7        1.59       -0.03      1.21 o 
  -3   3   7      240.98      243.34      5.75 o 
  -1   3   7       42.66       44.74      2.52 o 
   1   3   7       41.16       29.89      2.70 o 
 -14   4   7      148.17      154.75      4.29 o 
 -12   4   7      122.33      114.63      3.98 o 
 -10   4   7      727.32      747.29     14.88 o 
  -8   4   7      537.44      536.95     11.57 o 
  -6   4   7      189.44      201.95      6.40 o 
  -4   4   7      268.85      271.10      7.71 o 
  -2   4   7       21.38       23.48      2.77 o 
   0   4   7      540.91      498.16     12.79 o 
 -13   5   7      346.49      318.45      6.87 o 
 -11   5   7       25.57       23.36      2.01 o 
  -9   5   7      439.45      460.90      9.87 o 
  -7   5   7       43.03       44.66      4.56 o 
  -5   5   7        3.52        3.60      1.65 o 
  -3   5   7       86.07       80.29      4.81 o 
  -1   5   7        7.02       12.98      2.79 o 
 -10   6   7      110.39      110.28      5.93 o 
  -8   6   7      828.34      783.78     23.88 o 
  -6   6   7       35.72       35.05      2.98 o 
  -4   6   7      201.34      182.71      6.34 o 
 -14   0   8       76.14       76.61      6.91 o 
 -12   0   8       28.75       29.20      2.74 o 
 -10   0   8        0.32       -1.22      1.36 o 
  -8   0   8      407.77      393.07     11.32 o 
  -6   0   8     1390.14     1354.91     36.47 o 
  -4   0   8     2303.83     2289.44     58.30 o 
  -2   0   8       60.65       58.81      3.78 o 
 -13   1   8        3.63        2.57      1.19 o 
 -11   1   8      159.80      168.95      4.30 o 
  -9   1   8       74.42       68.51      2.74 o 
  -7   1   8      329.94      345.98      7.80 o 
  -5   1   8      299.88      299.96      7.64 o 
  -3   1   8       64.29       60.42      3.83 o 
 -12   2   8      107.77      100.15      3.93 o 
 -10   2   8        1.02        1.16      1.28 o 
  -8   2   8       83.37       78.46      3.06 o 
  -6   2   8       29.26       26.78      2.24 o 
  -4   2   8      154.71      151.40      4.59 o 
  -2   2   8        1.23        0.64      2.00 o 
 -11   3   8      865.24      836.57     17.37 o 
  -9   3   8        2.71        6.02      3.23 o 
  -7   3   8      452.93      428.43     11.35 o 
  -5   3   8     1606.61     1584.73     33.17 o 
 -10   4   8        3.93        6.63      2.73 o 
  -8   4   8      310.68      276.64     14.95 o 
                                                 
